# Supplementary material for: Toward understanding the complexity of long-duration energy storage siting in high renewable power grids
Source: iScience. 2025 May 2;28(6):112571. doi: 10.1016/j.isci.2025.112571 (PMC12145847; doi:10.1016/j.isci.2025.112571)
Supplement: Table S1. 5-bus system results — Legend: Production costs and average LMPs for different simulations of the 5-bus system. Several simulations were performed to analyze the impact of system configuration on LDES siting. The “Test” column reports what was changed and how/where that change occurred. “LDES Location” indicates where the LDES component was sited for the simulation. “PC (Million USD)” is the total production cost for the 350 simulated days in million US Dollars. “Avg LMP (USD/MWh)” is the average LMP in USD per MWh that is computed from running a simulation for the same system configuration with no LDES components and computing the LMP from those simulation results. Tests included (1) moving the wind generator from Bus 5 to other buses in the system (if another bus already had a VRE generator; that generator was moved to Bus 5); (2) aggregating all three VRE generators onto one node; (3) moving the largest load from Bus 4 to a different bus (if a bus already had a load, that load was also moved to Bus 4; (4) moving the SDES component to a different bus in the system; (5) restricting all transmission line capacities by a set factor; and (6) moving the wind generator from Bus 5 to the other buses, but with the PV-driven case instead of the wind-driven case. [file mmc2.xlsx]

## Sheet: Sheet1
Test		LDES location	PC (Million USD)	Avg LMP ($/MWh)	Std LMP ($/MWh)
Wind Generator Location	Bus 1	Bus 1	12.45	8.65	82.2043
		Bus 2	11.26	12.27	173.416
		Bus 3	11.23	13.66	209.817
		Bus 4	10.92	17.48	310.918
		Bus 5	13.47	5.97	39.7166
	Bus 2	Bus 1	14.73	10.46	101.772
		Bus 2	12.81	16.55	219.833
		Bus 3	12.45	18.89	266.277
		Bus 4	12.09	25.33	394.777
		Bus 5	15.36	5.88	39.7451
	Bus 3	Bus 1	19.39	59.26	346.193
		Bus 2	15.29	130.47	805.656
		Bus 3	14.56	157.83	982.754
		Bus 4	13.74	233.1	1470.12
		Bus 5	20.22	6.08	49.4784
	Bus 4	Bus 1	11.89	7.39	63.2656
		Bus 2	11.03	8.98	112.969
		Bus 3	10.93	9.58	134.174
		Bus 4	10.91	11.25	194.372
		Bus 5	12.74	6.21	45.3405
	Bus 5	Bus 1	12.94	9.76	95.6104
		Bus 2	11.59	14.25	195.934
		Bus 3	11.43	15.98	236.109
		Bus 4	11.01	20.73	347.837
		Bus 5	13.91	6.41	47.9187
Aggregated VRE	Bus 1	Bus 1	20.81	32.86	292.852
		Bus 2	19.89	99.89	667.79
		Bus 3	18.76	125.65	841.16
		Bus 4	18.33	196.49	1334.03
		Bus 5	21.22	-16.85	343.041
	Bus 2	Bus 1	15.58	8.87	79.2582
		Bus 2	13.17	11.68	172.073
		Bus 3	14.52	15.37	208.706
		Bus 4	14.08	18.35	310.145
		Bus 5	16.49	6.23	33.2101
	Bus 3	Bus 1	13.37	8.5	77.0707
		Bus 2	12.78	11.41	153.08
		Bus 3	11.15	11.96	184.13
		Bus 4	11.78	15.03	270.93
		Bus 5	14.05	6.46	45.3282
	Bus 4	Bus 1	12.27	7.75	67.1276
		Bus 2	11.2	9.31	115.745
		Bus 3	11.36	9.84	136.216
		Bus 4	11.25	10.62	194.3
		Bus 5	12.9	6.65	46.7307
	Bus 5	Bus 1	46.19	198.99	631.461
		Bus 2	39.62	453.28	1483.23
		Bus 3	38.76	551.01	1810.76
		Bus 4	37.93	819.77	2711.56
		Bus 5	35.69	4.79	35.1858
Largest Load Location	Bus 1	Bus 1	12.55	39.06	721.453
		Bus 2	12.71	37.17	707.894
		Bus 3	12.86	24.84	472.922
		Bus 4	13.07	22.84	382.213
		Bus 5	12.55	5	22.3106
	Bus 2	Bus 1	11.98	7.7	116.095
		Bus 2	11.03	8.16	116.157
		Bus 3	11.09	8.33	116.192
		Bus 4	11.04	8.81	116.324
		Bus 5	11.98	7.28	116.068
	Bus 3	Bus 1	12.21	9.19	124.056
		Bus 2	11.29	10.4	145.252
		Bus 3	11.25	10.92	156.695
		Bus 4	11.05	12.2	194.016
		Bus 5	12.21	7.66	116.85
	Bus 4	Bus 1	12.99	9.9	96.2498
		Bus 2	11.61	14.39	196.243
		Bus 3	11.51	16.11	236.365
		Bus 4	11.13	20.86	348.008
		Bus 5	12.99	6.55	49.1925
	Bus 5	Bus 1	10.99	6.32	31.6093
		Bus 2	10.89	6.32	31.6093
		Bus 3	11.02	6.32	31.6093
		Bus 4	10.97	6.32	31.6093
		Bus 5	10.99	6.32	31.6093
SDES Location	Bus 1	Bus 1	12.94	9.93	96.2516
		Bus 2	11.6	14.42	196.243
		Bus 3	11.44	16.14	236.364
		Bus 4	11.01	20.89	348.008
		Bus 5	13.89	6.59	49.1987
	Bus 2	Bus 1	12.22	6.1	29.4702
		Bus 2	11.53	6.86	29.8322
		Bus 3	11.31	7.15	30.0295
		Bus 4	11.04	7.96	30.7317
		Bus 5	13.06	5.54	29.3457
	Bus 3	Bus 1	12	6.46	34.1654
		Bus 2	11.34	7.33	37.1853
		Bus 3	11.5	7.68	38.8646
		Bus 4	11.12	8.59	44.6179
		Bus 5	12.76	5.81	33.4181
	Bus 4	Bus 1	11.63	6.03	27.4647
		Bus 2	11.17	6.48	27.6683
		Bus 3	11.25	6.66	27.7815
		Bus 4	11.24	7.14	28.1899
		Bus 5	12.36	5.62	27.3426
	Bus 5	Bus 1	13.11	13.11	134.382
		Bus 2	11.64	23.89	310.715
		Bus 3	11.48	28.03	378.815
		Bus 4	11.18	39.43	566.314
		Bus 5	15.08	5.11	24.8399
Transmission Line Restrictions	1	Bus 1	12.94	10.2
		Bus 2	11.61	14.34
		Bus 3	11.44	15.93
		Bus 4	11.02	20.3
		Bus 5	13.93	7.11
	0.9	Bus 1	14.48	18.54
		Bus 2	12.78	32.88
		Bus 3	12.64	38.45
		Bus 4	12.04	53.6
		Bus 5	15.61	5.72
	0.8	Bus 1	16.83	30.22
		Bus 2	14.79	64.64
		Bus 3	14.58	66.26
		Bus 4	13.76	102.64
		Bus 5	17.94	4.73
	0.7	Bus 1	20.14	70.28
		Bus 2	17.81	195.88
		Bus 3	17.79	114.03
		Bus 4	17.25	246.83
		Bus 5	21.07	4.28
	0.6	Bus 1	25.53	206.7
		Bus 2	22.54	663.23
		Bus 3	21.07	170.26
		Bus 4	22.32	750.49
		Bus 5	24.86	-22.62
Wind Generator Location, PV Case	Bus 1	Bus 1	23.05	19.44
		Bus 2	21.03	33.47
		Bus 3	20.46	38.86
		Bus 4	19.92	53.7
		Bus 5	24.17	8.91
	Bus 2	Bus 1	20.48	12.23
		Bus 2	19.14	16
		Bus 3	18.8	17.45
		Bus 4	18.56	21.44
		Bus 5	21.59	9.43
	Bus 3	Bus 1	21.49	13.7
		Bus 2	19.95	21.08
		Bus 3	19.61	23.87
		Bus 4	19.38	31.52
		Bus 5	22.48	8.28
	Bus 4	Bus 1	21.98	18.1
		Bus 2	20.34	29.51
		Bus 3	20.01	33.88
		Bus 4	19.59	45.92
		Bus 5	22.74	9.44
	Bus 5	Bus 1	25.21	41.42
		Bus 2	22.37	79.57
		Bus 3	21.44	94.23
		Bus 4	20.66	134.55
		Bus 5	26.27	8.26
