# Supplementary material for: Toward understanding the complexity of long-duration energy storage siting in high renewable power grids
Source: iScience. 2025 May 2;28(6):112571. doi: 10.1016/j.isci.2025.112571 (PMC12145847; doi:10.1016/j.isci.2025.112571)
Supplement: Table S2. RTS-GMLC Metrics — Legend: Table containing different metrics for each bus in the RTS system. Each column is colored by a color gradient with red being the lower values in the column and blue the higher values. Column names correspond to: (1) “VRE” – the amount of VRE available at the bus over the simulation horizon in GWh; (2) “VRE_int” – the amount of VRE used at the bus in the simulation in GWh. “VRE” minus “VRE_int” is the amount of energy curtailed at that bus; (3) “load” – the total load at the bus over the simulation horizon in GWh; (4) “netload” – the netload at the bus over the simulation horizon in GWh (equivalent to “load” minus “VRE”); (5) “int_cap” – the interconnection capacity at the bus in MW; equivalent to the sum of the capacity of all lines and tap transformers connected directly to the bus; (6) “100lines” – an estimate for the number of hours during the year that a bus is “congested” (see STAR Methods; this is the normalized congested hours); (7) “LMP_avg” – the average LMP in SD / MWh based on the simulation with no LDES; (8) “LMP_std” – the standard deviation of the LMPs in USD/ MWh based on the simulation with no LDES; (9) “avg_int_cap” – the average capacity factor of transmission connected to a bus. This capacity factor of transmission for a bus at a given hour is computed by summing the absolute value of transmission usage for all lines and tap transformers connected to a bus and dividing by sum of the total capacity of all lines and tap transformers connected to the bus; (10) “closeness_centrality” – a topological metric for how “connected” each node is to all the other nodes in the system (see section 5.1). This value was computed using Graphs.jl in Julia [S3]. [file mmc3.xlsx]

## Sheet: Sheet1
buses	VRE	VRE_int	load	netload	int_cap	100lines	LMP_avg	LMP_std	avg_int_cap	Closeness_Centrality
Abel	495.84	268.42	443.9	-51.94	525	0	21.25	37.61	0.2	50.42
Adams	247.98	128.1	398.69	150.71	525	0	21.25	37.61	0.2	44.58
Adler	240.95	123.56	739.84	498.89	750	0	21.2	37.63	0.23	67.51
Agricola	705.27	366.5	304.16	-401.11	350	6	21.26	37.61	0.21	53.27
Aiken	0	0	291.82	291.82	350	0	21.26	37.6	0.3	53.27
Alber	0	0	558.99	558.99	350	0	21.27	37.6	0.2	53.18
Alder	0	0	513.78	513.78	350	130	21.14	37.09	0.39	51.65
Alger	0	0	702.85	702.85	525	77.67	21.35	37.69	0.36	54.84
Ali	0	0	719.29	719.29	1325	2.4	21.26	37.6	0.15	74.37
Allen	0	0	801.49	801.49	1325	0	21.28	37.6	0.16	74.2
Anna	0	0	0	0	1800	0	21.25	37.58	0.12	86.14
Archer	0	0	0	0	1800	0	21.28	37.58	0.1	81.99
Arne	690.85	670.39	1089.21	398.36	2000	0	21.28	37.5	0.11	87.27
Arnold	0	0	797.38	797.38	1000	0	21.21	37.62	0.28	83.41
Arthur	0	0	1302.94	1302.94	2000	0	21.09	37.7	0.32	85.92
Asser	250.32	131.31	411.02	160.7	2000	12.25	21.15	37.68	0.4	87.53
Aston	0	0	0	0	1500	12	21.01	37.73	0.36	79.56
Astor	0	0	1368.7	1368.7	1500	0	21	37.74	0.25	78.51
Attar	243.73	125.37	743.95	500.22	1500	4.33	21.22	37.68	0.24	87.2
Attila	0	0	526.11	526.11	2000	0	21.27	37.67	0.14	89.03
Attlee	580.77	280.8	0	-580.77	3000	18.33	21	37.74	0.31	84.89
Aubrey	2079.03	1822.24	0	-2079.03	1000	0	21	37.74	0.24	75.7
Austen	831.09	541.62	0	-831.09	2500	0	21.3	37.67	0.16	90.86
Avery	0	0	0	0	900	0	21.13	37.67	0.24	75.27
Bach	0	0	443.84	443.84	525	0	21.43	37.32	0.14	51.08
Bacon	0	0	398.63	398.63	525	0	21.43	37.32	0.1	44.94
Baffin	0	0	739.73	739.73	925	6.75	21.33	37.24	0.24	68.69
Bailey	0	0	304.11	304.11	350	0	21.44	37.33	0.14	53.7
Bain	0	0	291.78	291.78	350	0	21.45	37.34	0.13	53.7
Bajer	0	0	558.91	558.91	350	0	21.46	37.35	0.2	53.27
Baker	250.32	158.4	513.7	263.38	175	0	21.46	37.35	0.27	41.33
Balch	0	0	702.75	702.75	525	0	21.46	37.35	0.33	53.87
Balzac	0	0	719.19	719.19	1325	0	21.44	37.34	0.23	75.22
Banks	0	0	801.38	801.38	1325	0	21.47	37.36	0.28	74.38
Bardeen	0	0	0	0	1800	0	21.47	37.38	0.19	81.77
Barkla	0	0	0	0	1800	0	21.5	37.38	0.25	81.44
Barlow	1081.41	752.08	1089.05	7.64	1500	0	21.51	37.39	0.22	79.76
Barry	0	0	797.27	797.27	1000	0	21.45	37.4	0.23	80.99
Barton	831.09	415.52	1302.75	471.66	2500	0	21.29	37.17	0.18	87.68
Basov	580.77	324	410.96	-169.8	2000	0	21.43	37.44	0.26	91.25
Bates	0	0	0	0	2000	138	21.56	37.93	0.24	89.19
Bayle	938.7	926.86	1368.51	429.81	1500	184	20.94	36.5	0.23	78.75
Bede	0	0	743.84	743.84	1500	0	21.5	37.43	0.22	89.84
Beethoven	0	0	526.03	526.03	2000	0	21.55	37.42	0.22	90.18
Behring	500.65	395.97	0	-500.65	2500	0	21.08	36.75	0.14	81.25
Bell	0	0	0	0	1000	0	21.27	37.15	0.02	77.9
Bloch	0	0	0	0	2500	251.6	21.58	37.42	0.34	90.83
Bordet	0	0	0	0	900	0	21.31	37.19	0.23	76.97
Cabell	580.77	264.47	482.54	-98.22	525	0	19.98	37.96	0.28	50.15
Cabot	0	0	433.39	433.39	525	0	20.12	38.04	0.15	43.47
Caesar	3143.53	1972.15	804.24	-2339.29	750	441.33	16.97	37.64	0.35	67.02
Caine	0	0	330.63	330.63	350	0	21.09	38.75	0.22	51.02
Calvin	0	0	317.23	317.23	350	0	20.35	38.2	0.16	51.02
Camus	0	0	607.65	607.65	350	0	20.58	38.38	0.23	50.93
Carew	580.77	272.38	558.5	-22.27	175	0	21.34	39.02	0.37	39.72
Carrel	0	0	764.03	764.03	525	0.33	21.34	39.02	0.37	51.17
Carter	1181.5	524.38	781.9	-399.6	1325	264.2	21.88	39.52	0.26	70.06
Caruso	499.18	224.3	871.26	372.08	1325	0	20.73	38.5	0.27	69.9
Cary	0	0	0	0	1800	0	20.78	38.62	0.19	76.16
Caxton	673.7	300.36	0	-673.7	1800	0	20.92	38.64	0.19	76.64
Cecil	2013.07	1343.48	1184.02	-829.05	1500	0	20.75	38.54	0.18	75.36
Chain	1413	758.03	866.79	-546.21	1000	0	20.31	38.41	0.21	76.05
Chase	0	0	1416.35	1416.35	2000	1	19.83	37.54	0.18	86.71
Chifa	1519.47	925.33	446.8	-1072.67	2000	98.75	19.63	38.21	0.29	85.03
Chuhsi	4728.76	3176.62	0	-4728.76	1500	586.67	16.15	37.7	0.36	84.97
Clark	580.77	237.82	1487.84	907.07	2000	656.25	21.39	37.76	0.35	88.76
Clay	938.7	388.03	808.71	-130	1500	0.67	19.96	38.2	0.17	83.34
Clive	1434.13	883.59	571.9	-862.22	2000	0	20.24	38.21	0.14	83.91
Cobb	500.65	321.37	0	-500.65	2500	0	20.63	37.4	0.12	87.74
Cole	0	0	0	0	1000	0	18.87	37.13	0.04	77.14
Comte	0	0	0	0	2722	0	20.4	38.23	0.2	85.37
Curie	1321.84	489.87	0	-1321.84	900	4	18.75	37.32	0.25	75.88
Curtiss	0	0	0	0	1222	55	20.44	38.18	0.31	84.87
